# Supplementary material for: An Analysis of Foams Produced from Recycled Polyolefins and Low-Cost Foaming Agents: Benchmarking Using Pore Size, Distribution, Shear Effects, and Thermal Properties
Source: Polymers (Basel). 2025 May 6;17(9):1270. doi: 10.3390/polym17091270 (PMC12074132; doi:10.3390/polym17091270)
Supplement: Supplementary file 1 [file polymers-17-01270-s001.zip]

Archive with 1 entries (1 files):
- polymers-3530296-supplementary.pdf
